# Supplementary material for: Spatial transcriptomics analysis uncovers ER stress in MANF-deficient Purkinje cells underlying alcohol-induced cerebellar neurodegeneration in mice
Source: Acta Neuropathol Commun. 2025 Dec 3;14:10. doi: 10.1186/s40478-025-02162-1 (PMC12781712; doi:10.1186/s40478-025-02162-1)
Supplement: Supplementary file 1 — Supplementary Table 1 [file 40478_2025_2162_MOESM1_ESM.csv]

Table S2 Xenium gene list
Gene	Ensembl ID	Probesets
Camk2n1	ENSMUSG00000046447	8
Eif1	ENSMUSG00000035530	8
Tubb4a	ENSMUSG00000062591	8
Cplx1	ENSMUSG00000033615	8
Bex2	ENSMUSG00000042750	6
Sncb	ENSMUSG00000034891	4
Slc17a7	ENSMUSG00000070570	8
Vsnl1	ENSMUSG00000054459	8
Syt1	ENSMUSG00000035864	8
Hbb-bs	ENSMUSG00000052305	4
Rpl23	ENSMUSG00000071415	8
Hspa5	ENSMUSG00000026864	8
Snhg11	ENSMUSG00000044349	8
Rpl12	ENSMUSG00000038900	8
Snca	ENSMUSG00000025889	8
Mat2a	ENSMUSG00000053907	8
Bex1	ENSMUSG00000050071	4
Atf4	ENSMUSG00000042406	8
Ppp1cc	ENSMUSG00000004455	8
Gfap	ENSMUSG00000020932	8
S100a10	ENSMUSG00000041959	7
Snrpd1	ENSMUSG00000002477	8
Nars	ENSMUSG00000024587	8
Syt13	ENSMUSG00000027220	8
Klf13	ENSMUSG00000052040	8
Gars	ENSMUSG00000029777	8
Sars	ENSMUSG00000068739	8
Rbfox3	ENSMUSG00000025576	8
Cct7	ENSMUSG00000030007	8
Asns	ENSMUSG00000029752	8
Tmem132a	ENSMUSG00000024736	8
Cntnap1	ENSMUSG00000017167	8
Abca2	ENSMUSG00000026944	8
Lgi3	ENSMUSG00000033595	8
Gpr162	ENSMUSG00000038390	8
Tspan17	ENSMUSG00000025875	8
Fos	ENSMUSG00000021250	8
Pet100	ENSMUSG00000087687	2
Adam11	ENSMUSG00000020926	8
Adora1	ENSMUSG00000042429	8
Idi1	ENSMUSG00000058258	8
Cbx5	ENSMUSG00000009575	8
Dhcr24	ENSMUSG00000034926	8
Gmppa	ENSMUSG00000033021	8
Gmpr	ENSMUSG00000000253	8
Dbp	ENSMUSG00000059824	8
Sesn3	ENSMUSG00000032009	8
Hist1h1c	ENSMUSG00000036181	8
Slc7a5	ENSMUSG00000040010	8
Cox6a2	ENSMUSG00000030785	2
Lbh	ENSMUSG00000024063	8
Kndc1	ENSMUSG00000066129	8
Slc1a4	ENSMUSG00000020142	8
Kcnab3	ENSMUSG00000018470	8
Naa35	ENSMUSG00000021555	8
Ccnd2	ENSMUSG00000000184	8
Btg3	ENSMUSG00000022863	8
Txnip	ENSMUSG00000038393	8
Ccdc74a	ENSMUSG00000041617	8
Atf5	ENSMUSG00000038539	8
Rec8	ENSMUSG00000002324	8
Xab2	ENSMUSG00000019470	8
Rai1	ENSMUSG00000062115	8
Slc7a1	ENSMUSG00000041313	8
Camsap3	ENSMUSG00000044433	8
Serping1	ENSMUSG00000023224	8
Mthfd2	ENSMUSG00000005667	8
Ifi27l2a	ENSMUSG00000079017	5
Shmt2	ENSMUSG00000025403	8
Gpx8	ENSMUSG00000021760	8
Nr4a3	ENSMUSG00000028341	8
Golm1	ENSMUSG00000021556	8
Scarb1	ENSMUSG00000037936	8
Ifit3	ENSMUSG00000074896	8
Kl	ENSMUSG00000058488	8
Chac1	ENSMUSG00000027313	8
Slc13a4	ENSMUSG00000029843	8
Opn3	ENSMUSG00000026525	8
Sesn2	ENSMUSG00000028893	8
Isg15	ENSMUSG00000035692	7
Timm21	ENSMUSG00000024645	8
Cd46	ENSMUSG00000016493	8
Utp14b	ENSMUSG00000079470	8
Hmgb2	ENSMUSG00000054717	8
Slc7a3	ENSMUSG00000031297	8
Proca1	ENSMUSG00000044122	8
Mybpc3	ENSMUSG00000002100	8
Ranbp3l	ENSMUSG00000048424	8
Frmd3	ENSMUSG00000049122	8
Ifit1	ENSMUSG00000034459	8
Ddr2	ENSMUSG00000026674	8
Plce1	ENSMUSG00000024998	8
Bambi	ENSMUSG00000024232	8
Eif4ebp1	ENSMUSG00000031490	8
Cfap100	ENSMUSG00000048794	8
Tnc	ENSMUSG00000028364	8
Mdfi	ENSMUSG00000032717	5
Atoh8	ENSMUSG00000037621	8
Adamts16	ENSMUSG00000049538	8
Tmigd1	ENSMUSG00000020839	8
Lrrc17	ENSMUSG00000039883	8
Trim43a	ENSMUSG00000090693	8
Arg1	ENSMUSG00000019987	8
Thegl	ENSMUSG00000029248	8
Rln1	ENSMUSG00000039097	8
Mroh5	ENSMUSG00000072487	8
Tmem30b	ENSMUSG00000034435	8
Gdf15	ENSMUSG00000038508	5
Adm2	ENSMUSG00000054136	7
AC149090.1	ENSMUSG00000095041	8
Hsp90b1	ENSMUSG00000020048	8
P4hb	ENSMUSG00000025130	8
Pdia3	ENSMUSG00000027248	8
Selenos	ENSMUSG00000075701	8
Pdia6	ENSMUSG00000020571	8
Ddost	ENSMUSG00000028757	8
Pdia4	ENSMUSG00000025823	8
Sec61a1	ENSMUSG00000030082	8
Hyou1	ENSMUSG00000032115	8
Erlec1	ENSMUSG00000020311	8
Dnajc3	ENSMUSG00000022136	8
Ubxn6	ENSMUSG00000019578	8
Ube2j2	ENSMUSG00000023286	8
Uggt1	ENSMUSG00000037470	8
Sec24d	ENSMUSG00000039234	8
Ckb	ENSMUSG00000001270	7
Trim28	ENSMUSG00000005566	8
Pgam1	ENSMUSG00000011752	8
Hspa4	ENSMUSG00000020361	8
Hadhb	ENSMUSG00000059447	8
Hadha	ENSMUSG00000025745	8
Hspd1	ENSMUSG00000025980	8
Eno1	ENSMUSG00000063524	8
Eif5a	ENSMUSG00000078812	8
Prdx1	ENSMUSG00000028691	8
Hsph1	ENSMUSG00000029657	8
Rtn1	ENSMUSG00000021087	8
Xbp1	ENSMUSG00000020484	8
Ube2n	ENSMUSG00000074781	8
Dnajb11	ENSMUSG00000004460	8
Sdf2l1	ENSMUSG00000022769	7
Creld2	ENSMUSG00000023272	8
Sst	ENSMUSG00000004366	2
Gabra6	ENSMUSG00000020428	8
Ppp1r17	ENSMUSG00000002930	8
Edil3	ENSMUSG00000034488	8
Prkcd	ENSMUSG00000021948	8
Cdh22	ENSMUSG00000053166	8
Nxph1	ENSMUSG00000046178	8
Sorcs3	ENSMUSG00000063434	8
Ptprk	ENSMUSG00000019889	8
Grm2	ENSMUSG00000023192	8
Htr2a	ENSMUSG00000034997	8
Gdf10	ENSMUSG00000021943	8
Eomes	ENSMUSG00000032446	8
Slc6a5	ENSMUSG00000039728	8
Aldh1a3	ENSMUSG00000015134	8
Abca7	ENSMUSG00000035722	8
Agr2	ENSMUSG00000020581	8
Amfr	ENSMUSG00000031751	8
Atf3	ENSMUSG00000026628	8
Atf6	ENSMUSG00000026663	8
Atf6b	ENSMUSG00000015461	8
Bak1	ENSMUSG00000057789	8
Bax	ENSMUSG00000003873	4
Bfar	ENSMUSG00000022684	8
Bhlha15	ENSMUSG00000052271	8
Bok	ENSMUSG00000026278	8
Casp12	ENSMUSG00000025887	8
Ccnd1	ENSMUSG00000070348	8
Cdk5rap3	ENSMUSG00000018669	8
Cops5	ENSMUSG00000025917	8
Creb3	ENSMUSG00000028466	8
Creb3l1	ENSMUSG00000027230	8
Crebrf	ENSMUSG00000048249	8
Ddrgk1	ENSMUSG00000068290	8
Derl1	ENSMUSG00000022365	8
Derl2	ENSMUSG00000018442	8
Derl3	ENSMUSG00000009092	8
Dnajc10	ENSMUSG00000027006	8
Eif2a	ENSMUSG00000027810	8
Eif2ak2	ENSMUSG00000024079	8
Eif2ak3	ENSMUSG00000031668	8
Eif2ak4	ENSMUSG00000005102	8
Eif2s1	ENSMUSG00000021116	8
Ero1l	ENSMUSG00000021831	8
Ermp1	ENSMUSG00000046324	8
Ern1	ENSMUSG00000020715	8
Ern2	ENSMUSG00000030866	8
Ficd	ENSMUSG00000053334	8
Herpud1	ENSMUSG00000031770	8
Herpud2	ENSMUSG00000008429	8
Ifng	ENSMUSG00000055170	8
Igtp	ENSMUSG00000078853	8
Nck1	ENSMUSG00000032475	8
Nck2	ENSMUSG00000066877	8
Nfe2l2	ENSMUSG00000015839	8
Os9	ENSMUSG00000040462	8
Parp16	ENSMUSG00000032392	8
Parp6	ENSMUSG00000025237	8
Parp8	ENSMUSG00000021725	8
Pik3r1	ENSMUSG00000041417	8
Ppp1r15a	ENSMUSG00000040435	8
Ptpn1	ENSMUSG00000027540	8
Ptpn2	ENSMUSG00000024539	8
Qrich1	ENSMUSG00000006673	8
Rpap2	ENSMUSG00000033773	8
Serp1	ENSMUSG00000027808	8
Serp2	ENSMUSG00000052584	3
Stc2	ENSMUSG00000020303	8
Stub1	ENSMUSG00000039615	8
Tbl2	ENSMUSG00000005374	8
Tmed2	ENSMUSG00000029390	8
Tmem33	ENSMUSG00000037720	8
Tmtc4	ENSMUSG00000041594	8
Ufl1	ENSMUSG00000040359	8
Vapb	ENSMUSG00000054455	8
Wfs1	ENSMUSG00000039474	8
Yod1	ENSMUSG00000046404	8
Apoe	ENSMUSG00000002985	4
Sod1	ENSMUSG00000022982	6
App	ENSMUSG00000022892	8
Mapt	ENSMUSG00000018411	8
Mog	ENSMUSG00000076439	8
Hexb	ENSMUSG00000021665	8
S1pr1	ENSMUSG00000045092	8
Hmgb1	ENSMUSG00000066551	8
Tardbp	ENSMUSG00000041459	8
Parp1	ENSMUSG00000026496	8
Grn	ENSMUSG00000034708	8
Vegfa	ENSMUSG00000023951	8
Mapk14	ENSMUSG00000053436	8
Nr1h2	ENSMUSG00000060601	8
Kat2b	ENSMUSG00000000708	8
Tnfrsf12a	ENSMUSG00000023905	4
Irf3	ENSMUSG00000003184	8
Apoa1	ENSMUSG00000032083	6
Rela	ENSMUSG00000024927	8
Tspo	ENSMUSG00000041736	4
Cx3cr1	ENSMUSG00000052336	8
Trem2	ENSMUSG00000023992	4
Lrrk2	ENSMUSG00000036273	8
Il16	ENSMUSG00000001741	8
Nfkb1	ENSMUSG00000028163	8
Nr1h3	ENSMUSG00000002108	8
Cd14	ENSMUSG00000051439	8
Abcb1b	ENSMUSG00000028970	8
Tnfsf13b	ENSMUSG00000031497	8
Tlr4	ENSMUSG00000039005	8
Tlr2	ENSMUSG00000027995	8
Ager	ENSMUSG00000015452	6
Cxcl13	ENSMUSG00000023078	8
F2rl1	ENSMUSG00000021678	8
Ccl2	ENSMUSG00000035385	8
Cnr2	ENSMUSG00000062585	8
Il6	ENSMUSG00000025746	8
Crp	ENSMUSG00000037942	8
Tnf	ENSMUSG00000024401	8
Pink1	ENSMUSG00000028756	8
Park7	ENSMUSG00000028964	8
Gba	ENSMUSG00000028048	8
Il4	ENSMUSG00000000869	6
Prkn	ENSMUSG00000023826	8
Tgfb1	ENSMUSG00000002603	8
Cd33	ENSMUSG00000004609	8
Mrc1	ENSMUSG00000026712	8
Il1b	ENSMUSG00000027398	8
Nlrp3	ENSMUSG00000032691	8
Il10	ENSMUSG00000016529	8
Il13	ENSMUSG00000020383	8
Bcl2l1	ENSMUSG00000007659	8
Nfkbia	ENSMUSG00000021025	8
Nfkb2	ENSMUSG00000025225	8
Chuk	ENSMUSG00000025199	8
Il18	ENSMUSG00000039217	8
Vcam1	ENSMUSG00000027962	8
Ikbkb	ENSMUSG00000031537	8
Bcl2	ENSMUSG00000057329	8
Il2	ENSMUSG00000027720	8
Ikbkg	ENSMUSG00000004221	8
Relb	ENSMUSG00000002983	8
Fas	ENSMUSG00000024778	8
Rel	ENSMUSG00000020275	8
Icam1	ENSMUSG00000037405	8
Ccl5	ENSMUSG00000035042	3
Il12a	ENSMUSG00000027776	8
Cxcl10	ENSMUSG00000034855	8
Il1a	ENSMUSG00000027399	8
Cxcl1	ENSMUSG00000029380	8
Serpinb2	ENSMUSG00000062345	8
Il12b	ENSMUSG00000004296	8
Cxcl2	ENSMUSG00000058427	8
Gpx4	ENSMUSG00000075706	5
Selenop	ENSMUSG00000064373	8
Gpx1	ENSMUSG00000063856	4
Selenof	ENSMUSG00000037072	8
Sod2	ENSMUSG00000006818	8
Cat	ENSMUSG00000027187	8
Gsr	ENSMUSG00000031584	8
Nptn	ENSMUSG00000032336	8
