# Supplementary material for: Spatial transcriptomics analysis uncovers ER stress in MANF-deficient Purkinje cells underlying alcohol-induced cerebellar neurodegeneration in mice
Source: Acta Neuropathol Commun. 2025 Dec 3;14:10. doi: 10.1186/s40478-025-02162-1 (PMC12781712; doi:10.1186/s40478-025-02162-1)
Supplement: Supplementary file 2 — Supplementary Table 2 [file 40478_2025_2162_MOESM2_ESM.xlsx]

## Sheet: Sheet1
Table S1 Visium PC cluster pseudobulk result
DEGs in Female n=38					Normalized counts
					Male Ctrl	Male KO	Female Ctrl	Female KO	Male Ctrl	Male KO	Female Ctrl	Female KO	Male Ctrl	Male KO	Female Ctrl	Female KO
gene	baseMean	log2FoldChange	pvalue	padj	sample1	sample2	sample3	sample4	sample5	sample6	sample7	sample8	sample9	sample10	sample11	sample12
Mroh5	6.6965	2.30211	0.00481234	0.0349381	4.96705	5.26363	0.881195	16.9531	2.72343	5.36593	3.44901	5.99762	8.1778	14.0956	1.95934	10.5243
Arg1	9.2349	1.86733	0.0058406	0.0407004	3.1044	6.57953	7.04956	20.7204	5.44686	12.5205	4.13882	13.9944	11.6826	10.8427	1.95934	12.7796
Thegl	9.21176	1.83202	0.00916308	0.0702141	8.07145	1.31591	7.93075	16.9531	17.2484	12.5205	6.89803	21.9913	4.67303	5.42137	0	7.51739
Golm1	92.3313	1.2	9.02947e-05	4.54968e-05	61.4672	71.059	77.5451	65.9287	70.8092	78.7003	78.6375	227.909	78.2732	85.6576	39.8399	172.148
Nrtn	29.2811	1.00098	0.00718476	0.0480929	24.2144	34.2136	12.3367	26.3715	26.3265	28.6183	24.1431	37.9849	24.5334	29.2754	25.4714	57.8839
Cfap100	43.0168	0.959735	0.00517862	0.0373308	38.4946	67.1112	33.4854	47.0919	40.8515	36.6672	26.2125	69.9722	45.562	56.3822	18.2872	36.0835
Frmd3	37.599	0.87859	0.00914078	0.0702141	33.5276	60.5317	23.7923	48.9756	34.4968	29.5126	28.2819	35.9857	39.7207	42.2867	22.2059	51.87
Mybpc3	59.5433	0.804003	0.00187831	0.00769739	46.5661	67.1112	39.6538	84.7654	40.8515	54.5536	42.7678	61.9754	58.4128	86.7419	47.6773	83.4431
Mdfi	58.8604	0.738357	0.00684031	0.0448458	54.6375	67.1112	45.8221	97.9512	50.8374	74.2287	64.1516	75.9698	46.7303	32.5282	33.9619	62.3944
Fos	99.6567	0.722447	0.00110717	0.00415946	126.66	53.9522	72.258	97.9512	137.079	99.2697	102.091	193.923	93.4605	52.0451	62.6989	104.492
Tnc	71.4279	0.67438	0.00527075	0.0373308	65.8134	78.9544	66.0896	84.7654	55.3764	65.2855	68.2905	127.949	52.5715	49.8766	54.2084	87.9535
Naa35	182.862	0.589602	0.00304543	0.0170131	192.473	175.016	154.209	169.531	165.222	170.815	163.483	297.882	137.854	151.798	161.972	254.088
Gmpr	133.528	0.54313	0.00757765	0.0520325	137.836	100.009	121.605	150.694	137.987	165.449	104.16	169.933	136.686	124.691	99.9264	153.355
Kcnab3	144.188	0.537224	0.00771045	0.0524718	121.072	184.227	109.268	154.461	118.015	153.823	94.503	115.954	176.407	160.472	129.317	212.742
Ppp1cc	1085.12	0.521206	0.000189214	0.000174126	928.217	1400.12	837.135	1365.67	793.426	1025.79	809.828	1027.59	1280.41	1237.16	950.934	1365.16
Atp1a3	1953.69	0.388945	0.0110846	0.097481	1588.83	1883.06	1406.39	2465.73	2056.19	2395.89	1749.34	2183.13	1731.36	1761.94	2071.68	2150.73
Bex2	1579.4	-0.385019	0.00619997	0.0408122	1660.24	1330.38	1739.48	1297.85	1634.06	1578.48	1758.31	1505.4	1304.94	1444.25	2165.07	1534.3
Atf4	713.505	-0.396427	0.00671918	0.0445229	743.815	788.228	827.442	583.94	777.994	714.563	802.93	773.693	545.576	649.48	822.923	531.48
Snrpd1	530.99	-0.407219	0.00435602	0.0299644	581.765	457.936	593.044	423.827	604.602	486.511	609.785	495.803	466.134	490.092	670.748	491.637
Nars	587.752	-0.48102	0.00263815	0.0134868	697.87	577.683	712.887	495.407	631.836	554.479	612.545	569.774	463.798	504.187	778.512	454.05
Cbx5	199.828	-0.53867	0.00549367	0.0373308	220.413	228.968	217.655	150.694	178.839	173.498	189.696	143.943	199.772	179.989	316.76	197.707
Gars	275.283	-0.550403	0.00388608	0.0262648	291.814	236.863	290.794	227.925	340.429	244.15	317.309	233.907	210.286	259.141	414.727	236.046
Slc1a4	101.83	-0.673027	0.00539881	0.0373308	129.143	90.7976	136.585	69.696	109.845	97.4811	110.368	93.9627	75.9367	73.7306	150.216	84.1948
Bex1	502.772	-0.689263	0.00020751	0.000183586	605.98	360.558	625.648	391.805	501.111	448.055	633.929	331.868	405.385	426.12	771.327	531.48
Slc7a5	117.648	-0.717685	0.00176328	0.00723566	123.555	94.7453	159.496	80.9981	153.42	108.213	144.169	109.956	78.2732	92.1633	169.81	96.9744
Timm21	123.149	-0.728479	0.00537743	0.0373308	97.4783	147.382	100.456	79.1144	144.342	84.9606	171.071	109.956	134.35	157.22	171.769	79.6844
Atf5	86.8921	-0.772452	0.004015	0.0266924	96.2365	76.3226	130.417	37.6735	110.753	71.5457	93.1233	81.9674	75.9367	92.1633	105.151	71.4152
Gfap	129.215	-0.837753	0.00137887	0.0047386	128.522	102.641	110.149	71.5797	97.1357	101.058	152.446	77.969	114.489	124.691	308.27	161.624
Slc7a1	59.5973	-0.876058	0.00130281	0.00455472	68.9178	52.6363	90.7631	45.2082	70.8092	56.3423	84.1559	33.9865	45.562	48.7923	69.8832	48.1113
Asns	257.444	-0.890216	4.66386e-05	1.43115e-05	320.375	189.491	325.161	169.531	350.415	213.743	331.795	209.917	165.892	209.265	407.543	196.204
Serping1	42.1181	-0.92411	0.00625184	0.0408122	35.3902	28.9499	34.3666	22.6041	41.7593	32.1956	64.1516	35.9857	30.3747	42.2867	96.0077	41.3457
Sesn2	48.0869	-0.963605	0.00630376	0.0408122	67.676	15.7909	61.6836	37.6735	91.6889	33.9842	75.1885	45.9817	25.7016	33.6125	64.0051	24.0557
Mthfd2	70.4596	-1.00901	0.00199901	0.00820527	89.4069	93.4294	99.575	33.9062	101.675	57.2366	84.8457	39.9841	33.8794	72.6463	85.5579	53.3735
Eif4ebp1	38.3691	-1.26486	0.000289991	0.000320666	44.0825	53.9522	66.0896	16.9531	46.2983	32.1956	48.976	23.9905	31.5429	36.8653	39.1868	20.297
Lrrc17	27.5091	-1.54729	0.00624798	0.0408122	42.8408	13.1591	18.5051	5.65103	15.4328	4.47161	15.1757	1.99921	31.5429	19.5169	118.214	43.6009
Chac1	42.2215	-1.59114	1.58903e-05	2.00857e-06	55.2584	31.5818	58.1589	13.1857	79.8873	32.1956	73.1191	19.9921	28.0382	33.6125	56.8209	24.8074
Slc7a3	19.2587	-3.04483	3.78134e-06	1.43983e-07	37.8737	2.63181	35.2478	5.65103	35.4046	6.26025	41.3882	1.99921	4.67303	7.58991	46.3711	6.01391
Cox6a2	23.8438	-4.08846	3.20929e-09	3.7621e-12	27.3188	6.57953	54.6341	5.65103	52.653	4.47161	60.7026	1.99921	4.67303	1.08427	63.352	3.00696
DEGs in Male n=50					Normalized counts
					Male Ctrl	Male KO	Female Ctrl	Female KO	Male Ctrl	Male KO	Female Ctrl	Female KO	Male Ctrl	Male KO	Female Ctrl	Female KO
gene	baseMean	log2FoldChange	pvalue	padj	sample1	sample2	sample3	sample4	sample5	sample6	sample7	sample8	sample9	sample10	sample11	sample12
Adamts16	24.6046	1.06755	0.00751399	0.0899663	13.6594	32.8977	23.7923	32.0225	8.17029	26.8296	20.0043	17.9929	24.5334	31.4439	24.8183	39.0904
Rec8	74.7505	0.718511	0.00474789	0.0682675	39.7364	80.2703	77.5451	67.8123	52.653	73.3344	68.9803	83.9667	77.1049	121.439	84.2517	69.9117
Camsap3	78.0206	0.642114	0.00511062	0.0694658	61.4672	88.1657	59.9212	67.8123	63.5467	97.4811	75.8783	89.9643	58.4128	104.09	67.2707	102.237
Cntnap1	290.858	0.56427	0.00319025	0.0500145	209.858	253.97	296.081	318.341	183.378	353.257	264.884	307.878	306.083	417.445	316.76	262.357
Rbfox3	414.673	0.557745	0.00344905	0.0500145	301.127	344.768	345.428	459.617	266.896	499.926	352.489	363.855	468.471	673.334	520.532	379.628
Tspan17	154.993	0.523084	0.00511103	0.0694658	121.072	134.222	127.773	143.159	108.937	188.702	143.479	175.93	146.032	223.36	179.606	167.638
Gmppa	165.131	0.519178	0.00602933	0.0744089	136.594	186.859	168.308	143.159	130.725	163.661	153.826	195.922	142.527	240.709	160.666	158.617
Syt1	448.138	0.517614	0.00378345	0.0544114	375.012	467.147	471.439	546.266	259.634	545.536	395.257	373.852	487.163	548.642	490.488	417.215
Rai1	129.618	0.508979	0.00775143	0.0932879	94.3739	134.222	126.892	152.578	92.5967	135.043	138.65	109.956	115.657	159.388	150.216	145.837
Klf13	203.999	0.507679	0.00262767	0.0389567	181.918	240.811	202.675	227.925	142.526	224.475	167.622	195.922	188.089	259.141	231.202	185.68
Vsnl1	1183.51	0.507215	0.00364958	0.0530824	992.168	1311.96	1201.95	1230.04	745.312	1321.81	896.054	1191.53	1229.01	1516.9	1600.13	965.233
Abca2	617.47	0.505007	0.00101918	0.0105176	443.93	522.415	682.926	506.709	443.012	623.342	554.601	583.768	575.951	969.341	884.969	618.681
Adora1	229.848	0.474715	0.00327115	0.0500145	199.924	269.761	206.2	226.041	177.931	263.825	212.459	207.917	206.781	278.658	285.411	223.267
Kndc1	306.252	0.472569	0.005381	0.0700292	216.067	314.502	302.25	331.527	221.506	325.533	237.982	319.873	343.467	430.457	325.904	305.958
Slc17a7	775.324	0.46206	0.00726772	0.088149	587.353	647.426	756.946	851.422	567.382	973.022	707.048	803.681	783.9	1050.66	899.991	675.062
Lgi3	389.935	0.461589	0.00454322	0.0674922	283.743	355.295	338.379	374.852	300.485	431.957	302.823	403.84	345.804	500.934	572.781	468.334
Ccdc74a	202.036	0.452339	0.00598795	0.0744089	160.187	197.386	167.427	203.437	143.434	209.271	184.177	221.912	200.94	286.248	210.956	239.053
Tubb4a	873.867	0.436447	0.00740311	0.0893195	653.788	800.071	722.58	823.167	708.092	1216.28	858.804	873.653	856.332	989.942	1205.65	778.05
Syt13	271.149	0.435317	0.00818774	0.0990879	242.144	273.709	265.24	320.225	171.576	298.703	213.839	229.909	257.016	318.776	331.129	331.517
Tmem132a	1020.57	0.42055	0.00341131	0.0500145	804.041	946.137	968.433	1113.25	749.851	1091.97	877.429	1073.57	1035.08	1429.07	1151.44	1006.58
Mat2a	362.448	0.417776	0.00582159	0.0744089	334.655	542.154	410.637	389.921	284.145	371.143	324.897	361.856	317.766	352.389	359.866	299.944
Gpr162	509.34	0.373984	0.00513466	0.0694658	407.919	550.049	405.35	459.617	407.607	507.975	471.135	467.814	554.922	718.873	626.336	534.487
Adam11	514.891	0.357066	0.00639907	0.078038	407.298	478.99	489.944	523.662	383.096	508.869	468.376	485.807	531.557	708.031	611.968	581.094
Sesn3	304.189	-0.474591	0.00210692	0.0312233	396.743	294.763	308.418	335.294	390.359	257.565	242.81	283.887	328.28	251.551	305.004	255.591
S100a10	403.765	-0.492329	0.00148256	0.0177996	477.457	348.715	347.191	406.874	598.247	367.566	424.918	359.857	407.722	333.956	423.871	348.807
Dhcr24	102.704	-0.615987	0.00655604	0.0788271	116.726	64.4794	93.4067	73.4634	142.526	98.3754	104.85	93.9627	108.648	80.2362	133.235	122.533
Plce1	124.219	-0.622937	0.00669442	0.0793451	173.226	139.486	105.743	105.486	183.378	77.806	123.475	107.957	123.835	99.7532	123.438	127.044
Idi1	93.2541	-0.623335	0.00684114	0.0807962	127.281	80.2703	69.6144	109.253	122.554	67.9684	84.1559	67.973	106.311	85.6576	102.539	95.4709
Hist1h1c	210.992	-0.688114	0.0048849	0.0694658	217.308	169.752	203.556	244.878	463.891	160.084	195.214	181.928	183.416	182.158	146.297	183.424
Proca1	71.1119	-0.698628	0.00615218	0.0744089	98.7201	63.1635	86.3571	56.5103	85.3342	40.2445	91.0539	69.9722	68.9271	54.2137	71.1894	67.6565
Lbh	76.8437	-0.721589	0.00575164	0.0744089	90.6486	31.5818	82.8323	71.5797	96.2279	68.8628	73.8089	69.9722	82.9462	65.0564	90.1297	98.4778
Hmgb2	70.7471	-0.784551	0.00593769	0.0744089	81.9563	72.3749	60.8024	62.1613	162.498	54.5536	56.5638	61.9754	77.1049	55.298	35.2681	68.4083
Ifit3	76.2397	-0.800801	0.000939929	0.00985901	92.5113	76.3226	74.0204	80.9981	107.122	54.5536	73.8089	91.9635	93.4605	40.1181	60.0865	69.9117
Fos	99.6567	-0.839855	0.000208984	0.00199629	126.66	53.9522	72.258	97.9512	137.079	99.2697	102.091	193.923	93.4605	52.0451	62.6989	104.492
Txnip	68.5321	-0.863664	0.00145694	0.0177996	96.2365	68.4271	39.6538	30.1388	145.25	48.2934	51.7352	51.9794	99.3018	71.5621	52.9022	66.9048
Bambi	57.9392	-0.992112	0.000453147	0.00356006	86.3025	50.0045	43.1785	52.7429	106.214	43.8218	64.8414	49.9801	72.4319	39.0338	28.0839	58.6357
Sesn2	48.0869	-1.08015	0.00231498	0.0347516	67.676	15.7909	61.6836	37.6735	91.6889	33.9842	75.1885	45.9817	25.7016	33.6125	64.0051	24.0557
Scarb1	25.5118	-1.11678	0.00338353	0.0500145	27.3188	13.1591	16.7427	26.3715	48.114	20.5694	26.9023	23.9905	33.8794	16.2641	23.5121	29.3178
Btg3	41.6816	-1.12595	0.000494387	0.00374552	51.5331	28.9499	41.4162	33.9062	100.767	32.1956	38.6289	33.9865	45.562	27.1068	30.0432	36.0835
Nr4a3	49.8781	-1.17097	0.00027253	0.00214433	69.5387	39.4772	45.8221	45.2082	76.2561	31.3013	31.0411	67.973	98.1336	37.9496	23.5121	32.3248
Atoh8	26.2821	-1.36174	0.000272038	0.00214433	39.7364	13.1591	14.9803	24.4878	64.4545	19.6751	20.0043	17.9929	43.2255	23.854	15.0216	18.7935
Isg15	18.684	-1.45952	0.00239846	0.034957	20.4891	9.21135	9.69314	26.3715	29.9577	14.3091	20.0043	17.9929	36.216	7.58991	19.5934	12.7796
Tmem30b	14.9808	-1.56366	0.00659234	0.0788271	14.9011	5.26363	13.2179	30.1388	43.5749	8.94322	17.2451	11.9952	12.8508	7.58991	6.53114	7.51739
Utp14b	21.3413	-1.5687	0.000339593	0.0027282	39.1155	15.7909	11.4555	7.5347	53.5608	13.4148	9.65724	25.9897	31.5429	13.0113	16.981	18.0417
Lrrc17	27.5091	-1.57857	0.00434067	0.0668601	42.8408	13.1591	18.5051	5.65103	15.4328	4.47161	15.1757	1.99921	31.5429	19.5169	118.214	43.6009
Ccnd2	13.4016	-1.60376	0.00464761	0.0679238	18.6264	5.26363	17.6239	13.1857	19.9718	6.26025	21.3839	5.99762	12.8508	5.42137	22.2059	12.0278
Slc7a3	19.2587	-2.18134	0.00043416	0.00356006	37.8737	2.63181	35.2478	5.65103	35.4046	6.26025	41.3882	1.99921	4.67303	7.58991	46.3711	6.01391
Ifit1	6.5573	-2.27862	0.00522382	0.0696273	8.69233	3.94772	7.04956	9.41838	10.8937	1.78864	2.75921	1.99921	17.5238	2.16855	7.18425	5.26217
Cox6a2	23.8438	-2.73388	3.28862e-05	0.000142653	27.3188	6.57953	54.6341	5.65103	52.653	4.47161	60.7026	1.99921	4.67303	1.08427	63.352	3.00696
Rln1	7.53724	-3.67783	0.000685678	0.00611749	5.58793	3.94772	5.28717	9.41838	46.2983	0	4.82862	0	8.1778	1.08427	1.30623	4.51044
