# Supplementary material for: Spatial transcriptomics analysis uncovers ER stress in MANF-deficient Purkinje cells underlying alcohol-induced cerebellar neurodegeneration in mice
Source: Acta Neuropathol Commun. 2025 Dec 3;14:10. doi: 10.1186/s40478-025-02162-1 (PMC12781712; doi:10.1186/s40478-025-02162-1)
Supplement: Supplementary file 3 — Supplementary Table 3 [file 40478_2025_2162_MOESM3_ESM.xlsx]

## Sheet: Sheet1
Table S3 Xenium PC cluster pseudobulk result
DEGs in Female n=14					r log transformed counts
					Male Ctrl	Male KO	Male Ctrl	Male KO	Male Ctrl	Male KO	Female Ctrl	Female KO	Female Ctrl	Female KO	Female Ctrl	Female KO
	baseMean	log2FoldChange	pvalue	padj	sample 1	sample 2	sample 3	sample 4	sample 5	sample 6	sample 7	sample 8	sample 9	sample 10	sample 11	sample 12
Cfap100	1043.6	1.18348	1.5e-25	3.39e-23	6.18415	7.27129	6.36969	7.62869	6.66799	6.52196	6.25743	6.99783	6.46814	7.12927	6.29266	6.83389
Sdf2l1	337.131	0.95928	7.48e-12	5.66e-10	5.34357	5.43427	5.31211	5.44587	5.19946	5.58935	5.22032	5.38595	5.3157	5.55045	5.19684	5.35737
Camsap3	431.835	0.661925	2.36e-08	1.07e-06	5.2545	5.58895	5.21791	5.67742	5.17749	5.59725	5.20751	5.43226	5.19453	5.48138	5.2624	5.39017
Creld2	221.475	0.637882	5.23e-05	0.00118697	4.39624	4.56254	4.42087	4.54156	4.38958	4.56171	4.32128	4.37897	4.3162	4.5732	4.44048	4.47398
Hspa5	4279.08	0.585124	3.76e-20	4.26e-18	8.777	9.21591	8.84443	9.1903	8.79654	9.27229	8.74092	9.16034	8.79161	9.10205	8.76043	9.1217
Hyou1	1109.68	0.513005	4.05e-09	2.3e-07	6.89551	7.18385	6.91586	7.01982	6.64746	7.02898	6.76886	7.05862	6.92873	7.16923	6.73117	7.00903
Xab2	462.612	0.511611	1.78e-05	0.000448002	5.2587	5.43716	5.33637	5.60748	5.35883	5.4366	5.24513	5.42336	5.28981	5.64913	5.44122	5.52836
Pdia6	1261.93	0.416126	4.23e-07	1.37e-05	7.12056	7.26493	6.93925	7.26369	6.86456	7.34361	6.9104	7.30708	6.93154	7.22937	7.01686	7.13525
Xbp1	1598.18	0.363723	9.06e-05	0.00186955	7.19646	7.23917	7.3586	7.58116	7.12773	7.47374	7.22202	7.49022	7.33876	7.32284	7.18907	7.19964
P4hb	1323.57	0.353123	9.73e-07	2.76e-05	7.14141	7.26978	7.04729	7.12431	7.04399	7.26377	7.14881	7.29154	7.10425	7.35246	6.98533	7.1567
Ddost	692.994	0.306581	0.00133795	0.0253095	6.1702	6.24332	6.02306	6.17008	6.03294	6.21016	6.26314	6.15759	6.07719	6.3442	6.1575	6.12979
Hsp90b1	8884.34	0.276747	2.22e-07	8.39e-06	9.92756	10.0867	10.0057	10.004	9.87433	10.2079	9.85635	10.0508	9.89576	10.1649	9.75397	10.0824
Pdia3	2174.87	0.220593	0.0018425	0.0321729	7.57602	7.63025	7.58769	7.60955	7.59556	7.70266	7.63646	7.78886	7.76761	7.92297	7.66607	7.66186
Kat2b	1143.96	-0.220013	0.00691656	0.0981286	7.00528	6.92698	7.08709	6.84791	7.08012	6.86126	6.97482	6.8619	7.1111	7.08292	7.0807	6.8392
DEGs in Male n=16					r log transformed counts
					Male Ctrl	Male KO	Male Ctrl	Male KO	Male Ctrl	Male KO	Female Ctrl	Female KO	Female Ctrl	Female KO	Female Ctrl	Female KO
	baseMean	log2FoldChange	pvalue	padj	sample 1	sample 2	sample 3	sample 4	sample 5	sample 6	sample 7	sample 8	sample 9	sample 10	sample 11	sample 12
Derl3	18.3306	2.02091	0.000298339	0.00743362	1.17068	1.24888	1.19031	1.2349	1.17324	1.28787	1.17848	1.2369	1.20935	1.22064	1.23604	1.19398
Cfap100	1409.06	1.19743	1.99e-17	5.96e-15	6.18415	7.27129	6.36969	7.62869	6.66799	6.52196	6.25743	6.99783	6.46814	7.12927	6.29266	6.83389
Sdf2l1	399.392	0.962983	1.57e-10	1.56e-08	5.34357	5.43427	5.31211	5.44587	5.19946	5.58935	5.22032	5.38595	5.3157	5.55045	5.19684	5.35737
Camk2n1	1179.85	0.63588	8.1e-09	4.85e-07	6.98479	7.3944	6.81346	7.0557	6.76627	7.42784	6.70537	7.09133	6.87768	6.89689	7.0133	7.19698
Camsap3	466.38	0.633609	1.65e-06	6.16e-05	5.2545	5.58895	5.21791	5.67742	5.17749	5.59725	5.20751	5.43226	5.19453	5.48138	5.2624	5.39017
Hspa5	4697.47	0.578271	2.47e-10	1.85e-08	8.777	9.21591	8.84443	9.1903	8.79654	9.27229	8.74092	9.16034	8.79161	9.10205	8.76043	9.1217
Hyou1	1106.72	0.507797	1.66e-08	8.29e-07	6.89551	7.18385	6.91586	7.01982	6.64746	7.02898	6.76886	7.05862	6.92873	7.16923	6.73117	7.00903
Pdia6	1360.35	0.422647	6.05e-05	0.00181018	7.12056	7.26493	6.93925	7.26369	6.86456	7.34361	6.9104	7.30708	6.93154	7.22937	7.01686	7.13525
P4hb	1293.69	0.387033	4.44e-05	0.00147619	7.14141	7.26978	7.04729	7.12431	7.04399	7.26377	7.14881	7.29154	7.10425	7.35246	6.98533	7.1567
Xab2	424.5	0.368164	0.00376498	0.0804093	5.2587	5.43716	5.33637	5.60748	5.35883	5.4366	5.24513	5.42336	5.28981	5.64913	5.44122	5.52836
Xbp1	1658.65	0.287398	0.00486549	0.0909239	7.19646	7.23917	7.3586	7.58116	7.12773	7.47374	7.22202	7.49022	7.33876	7.32284	7.18907	7.19964
Hsp90b1	9283.1	0.277709	0.000290502	0.00743362	9.92756	10.0867	10.0057	10.004	9.87433	10.2079	9.85635	10.0508	9.89576	10.1649	9.75397	10.0824
Gabra6	551.789	-0.325607	0.00418994	0.0835194	5.43268	5.16842	5.77521	5.21549	5.5036	5.62128	5.32821	5.28987	5.14473	5.19501	5.49073	5.17733
Rbfox3	225.265	-0.475508	0.00282441	0.0649614	4.02169	3.9944	4.05994	3.94192	4.07295	3.98841	4.01784	4.01257	3.92288	3.90555	4.0585	4.01466
Txnip	154.365	-1.02075	3.87e-07	1.66e-05	4.66626	4.31831	4.3771	4.34754	4.23275	4.34191	4.23866	4.43521	4.40798	4.43453	4.2483	4.22032
Fos	71.7227	-2.70916	1.71e-11	2.55e-09	3.0329	3.02497	3.34342	3.05148	3.22692	3.00548	3.06674	3.27694	3.25652	3.1264	3.13036	3.1243
